# Supplementary material for: A Comparison of Spectroscopy and Imaging Techniques Utilizing Spectrally Resolved Diffusely Reflected Light for Intraoperative Margin Assessment in Breast-Conserving Surgery: A Systematic Review and Meta-Analysis
Source: Cancers (Basel). 2023 May 23;15(11):2884. doi: 10.3390/cancers15112884 (PMC10251883; doi:10.3390/cancers15112884)
Supplement: Supplementary file 1 [file cancers-15-02884-s001.zip]

Archive with 1 entries (1 files):
- cancers-2370065-supplementary.pdf
